# Supplementary material for: Nano-Thermal Analysis of Defect-Induced Surface Pre-Melting in 2D Tellurium
Source: Nanomaterials (Basel). 2021 Oct 15;11(10):2735. doi: 10.3390/nano11102735 (PMC8541556; doi:10.3390/nano11102735)
Supplement: Supplementary file 1 [file nanomaterials-11-02735-s001.zip]

Archive with 1 entries (1 files):
- nanomaterials-1373957-supplementary.pdf
